# Supplementary material for: Abnormal proliferation of gut mycobiota contributes to the aggravation of Type 2 diabetes
Source: Commun Biol. 2023 Feb 28;6:226. doi: 10.1038/s42003-023-04591-x (PMC9974954; doi:10.1038/s42003-023-04591-x)
Supplement: Supplementary file 4 — supplementary data 1 Source data in the main figures [file 42003_2023_4591_MOESM4_ESM.xlsx]

## Sheet: Fig1a
Fig 1a
0
CD	6.3	6	6.1	6.1	6.3	6.2	6.3	6.1
HFD	6.1	6.3	6.3	6.1	6.2	6.3	6.1	6.4
HFD+AmpB	6	6.1	5.8	6.2	6.2	6	6.2	6.3
HFD+FCZ	6.2	6.4	6.5	6.6	6.3	6.7	6.5	6.3
HFD+5FU	6.5	6.5	6.3	6.3	6.4	6.4	6.5	6.1
1
CD	6.3	6.2	6.3	6.4	6.4	6.3	6.4	6.2
HFD	6.3	6.4	6.8	6.6	6.7	6.7	6.7	6.4
HFD+AmpB	6.4	6.2	6.1	6.2	6.6	6.5	6	6.3
HFD+FCZ	7.1	7	6.5	6.7	6.5	6.7	6.8	6.3
HFD+5FU	6.9	6.3	7.1	7	6.9	6.8	6.8	6.6
2
CD	6.3	6	5.7	6.3	6.1	6.4	5.9	6
HFD	7.8	7.4	6.9	7.1	7.5	7	7.2	7.4
HFD+AmpB	6.8	6.4	6.9	6.5	7.1	6.3	6.8	6.7
HFD+FCZ	6.7	7.2	7.1	6.4	6.8	6.8	6.9	6.8
HFD+5FU	6.9	7.1	6.9	7.2	6.8	7.2	6.7	6.9
3
CD	6.8	6.2	6.6	6.8	5.8	6	6.4	6.6
HFD	8.4	7.6	8.1	8	7.8	7.8	7.5	7.7
HFD+AmpB	7	7.2	6.9	6.7	7.1	7.1	6.8	7.2
HFD+FCZ	7.2	6.9	7.2	6.9	6.8	7.3	7.3	7.1
HFD+5FU	7.5	8.1	7.2	7.3	7.1	7.3	7.4	7.6
4
CD	6.6	5.9	6.4	6	6.2	6.7	6.3	6.5
HFD	8.6	8.7	7.9	8.3	8.5	8.6	8.5	9
HFD+AmpB	7.8	7	7.6	7.6	7.2	7.7	7.4	7.5
HFD+FCZ	7.8	8.1	7.6	7.9	8.1	8.4	7.6	7.6
HFD+5FU	7.6	7.3	7.1	7.7	7.8	7	7.4	7.3
5
CD	6	6.3	6.3	6.5	5.6	6.1	5.8	6.8
HFD	8.7	8.9	8.3	9.1	8.4	8.8	8.7	9.5
HFD+AmpB	7.3	7.8	7.7	7.3	7.5	7.6	7	7.7
HFD+FCZ	7.9	7.5	8	7.6	7.6	8.3	7.3	8
HFD+5FU	7.7	7.4	7.3	7.6	7.8	7.5	7.8	7.8
6
CD	6.3	6.5	6.4	6.4	6.8	5.9	6.8	6.4
HFD	8.8	9.1	9.4	9	8.9	9.3	8.8	8.4
HFD+AmpB	7.2	6.9	7.3	6.8	7.2	7.1	7.2	7.9
HFD+FCZ	7.5	8.1	7.7	7.9	7.8	8.1	7.8	8.3
HFD+5FU	7.6	7.5	7.8	7.7	7.6	7.9	7.6	7.7
7
CD	6	6.5	6.4	6.7	6.9	5.3	6.8	7.1
HFD	8.5	9.3	8.7	8.9	9.1	9.3	9.5	8.6
HFD+AmpB	7.4	7.6	7.5	7.7	7.2	7.1	7.8	8.2
HFD+FCZ	7.7	8.1	7.6	8.3	8.2	8.5	7.9	7.8
HFD+5FU	8.1	8	7.4	7.9	7.5	8.1	7.9	8.2

## Sheet: Fig 1b
Fig 1b
CD	7.9	7.5	7.8	7.6	6.9	7.5	6.1	7.2
HFD	9.9	10.7	11.8	8.9	8.7	9.4	9.9	9.3
HFD+AmpB	7.8	7.6	6.5	6.1	7.4	6	7.3	7.4
HFD+FCZ	7.7	7.8	8.2	9.3	7.1	7.7	8.1	7.6
HFD+5FU	7.8	7.4	8.2	8.9	7.1	7.1	8.1	6.8

## Sheet: Fig 1c
Fig 1c	(Cumulative food intake (g/8 mice/day))
	1d	2d	3d	4d	5d
CD	31.25	29.56	31.74	32.58	28.49
HFD	30.31	32.26	29.68	30.67	31.87
HFD+AmpB	31.26	30.68	30.44	32.64	28.76
HFD+FCZ	31.15	32.15	29.34	31.25	30.87
HFD+5FU	31.45	30.24	31.05	29.64	32.47

## Sheet: Fig 1d
Fig 1d
CD	1.07	1.19	1.29	1.18	1	0.97	1.21	1.18
HFD	2.73	2.56	1.88	1.73	1.98	2.17	2.06	1.79
HFD+AmpB	1	1.19	1.44	1.35	1.32	1.06	1.18	1.2
HFD+FCZ	1.7	1.53	1.42	1.33	1.59	1.35	1.76	1.43
HFD+5FU	1.42	1.54	1.89	1.7	1.95	1.63	1.44	1.49

## Sheet: Fig 1e
Fig 1e
	CD
0	5.4	6	5.8	6.3	6.2	6.5	6.4	6.6
15	19.4	16.2	17.5	19.2	17.7	16.3	15.6	15.2
30	20.7	20.1	20	18.9	22.7	18.5	21.1	22.6
60	12.1	12.4	14.5	12.1	14.8	14.1	12.1	12.7
90	12.7	11.4	11	12.7	12.7	10.8	11.5	10.2
120	9.3	7.3	8.4	7.9	8.5	8.3	9.3	9
	HFD
	9.9	8.7	7.2	8.3	9.5	8.6	10.7	9
	23.5	19.3	20.4	24.5	24.9	23	22.2	23.8
	25.4	26.6	24.5	28.2	27.8	28.7	28.4	27.1
	14.1	15.9	14.8	16.9	19	17	15.6	19.3
	12.3	13.1	14.3	12.6	14.2	14.3	13.7	14.7
	8.4	9.3	7.3	8.2	8.7	8	8.3	7
	HFD+AmpB
	6.6	7.1	6.5	5.8	6.8	6.4	5.6	6.9
	20.5	17.6	17.5	16.3	16.1	17.5	18.8	19.5
	21.1	21.3	18	19.8	21.1	18.5	19.7	19.4
	15.4	14.8	13.8	14	13.3	15.2	15.3	15.7
	10.7	10.7	10.2	11.8	10.1	10.2	10.3	11.6
	7.3	8.2	9.7	7.3	7.9	7.8	9.4	9.4
	HFD+FCZ
	6	6.5	6.8	6.5	6.1	6.5	6	6.2
	16.3	18.2	20.4	19.5	18	18.7	19.8	19.9
	19.1	17.1	21.3	20.8	18.7	19.4	21	19.2
	16	14	13.1	13.1	15.4	16.1	16.6	15
	10.1	11.2	10	10.4	11.1	11.8	10.3	11.4
	7.6	9.9	8.4	8	8.4	7.2	8.7	10
	HFD+5FU
	6.1	6.5	7.4	5.6	5.9	6.7	6.2	6.5
	20.7	20.3	19.6	19.4	16.3	16.3	19.7	19.3
	17.8	19.2	21.6	19.7	21.7	20	19.6	21.5
	14.1	13.5	13.4	14.4	14.1	16.6	16	15.2
	12	11.3	10.1	11.8	10.8	10.1	10.1	11
	9.8	9.8	9.6	8	8.5	8.4	7.8	7.7

## Sheet: Fig 1f
Fig 1f
CD	17.2125	14.0625	15.85	14.45	17.1875	13.35	13.9375	13.6
HFD	12.1375	15.3125	17.1625	17.9375	17.6125	18.0375	12.8625	17.9875
HFD+AmpB	15.5375	13.875	13.3625	15.35	12.8625	13.9625	16.7375	15.2125
HFD+FCZ	14.9375	13.85	13.9875	14.2375	15.425	15.5125	17.2	16.25
HFD+5FU	15.9125	14.9375	13.275	16.8375	15.725	14.4625	15.65	15.725

## Sheet: Fig 1g
Fig 1g
	CD			HFD			HFD+AmpB			HFD+FCZ			HFD+5FU
0	100	0	8	100	0	8	100	0	8	100	0	8	100	0	8
30	61.1091	1.36204	8	67.0811	1.09382	8	62.9014	1.54643	8	62.7608	1.67779	8	64.5934	2.28807	8
60	51.3219	1.798	8	55.2268	1.9258	8	51.9352	2.15114	8	51.299	2.24211	8	51.6226	2.00957	8
90	76.6219	1.5821	8	83.4525	3.32268	8	76.7866	2.72256	8	79.075	2.72042	8	77.1806	2.98629	8
120	88.0583	1.59629	8	96.7735	1.47459	8	90.785	2.85179	8	91.4913	2.55715	8	90.1264	2.5895	8

## Sheet: Fig 1h
Fig 1h
CD
0	27.5	26.5	25.8	27.9	27.8	26.4	25.7	25.5
1	28.9	29.1	27.6	28.7	30.5	29.4	27.8	28.2
2	28.8	29.6	28.2	29.6	30.4	30.6	28.1	28.9
3	30.1	28.9	29.7	30.2	31.5	31.2	29.7	30.2
4	29.6	27.8	31.2	29.7	32.5	33.9	31	29.7
5	33.6	31.5	30.8	29.7	30.6	28.4	31.5	31.6
6	32.9	31.7	32.8	28.9	30.5	31.5	30.8	33.8
7	34	31.7	34.5	29.3	30.6	29.5	33.5	31.2
HFD
0	25.8	27.9	26.7	27.8	22.5	21.8	30	23.5
1	28.1	29.3	27.9	29.6	25.3	22.4	31.2	24.9
2	31.8	33.9	31.8	33.9	31.5	25.4	32.9	29.3
3	36.9	38.7	33.6	37.5	36.9	27.7	35.7	33.8
4	40.2	41.6	37.5	40.2	38.7	31.2	38.6	39.6
5	42.5	43.6	41.5	45.8	43.8	35.2	42.5	43.7
6	44	46	46.2	46.8	45.9	38.4	46	46.9
7	48.2	49.6	48.7	49.5	51	42.6	48.6	48.2
HFD+AmpB
0	27.7	28.9	25.2	28.5	26.9	25.4	21.7	25.9
1	29.1	30.2	26	29.6	27.8	27.6	23.4	28.9
2	31.8	32.5	29.6	31.2	28.2	29.2	25	29.3
3	33.9	36.4	33.2	33.8	31	30.9	28.6	34.7
4	34.2	36.7	34.3	33.9	30.4	30.5	29.1	34.5
5	33.8	37.1	33.8	34.2	30.5	31	28.7	33.9
6	34.1	36.9	34.2	35	31.7	30.9	29.9	34.5
7	37.2	38.3	36.5	36.9	33.4	32.5	31.7	34.9
HFD+FCZ
0	23.2	23.9	23.8	30.7	24.5	22.3	22.7	28.7
1	26.4	25.6	25.7	30.9	28.7	25.4	26.4	30.2
2	30.2	28.7	29.6	33.4	30.5	29.4	30.7	32.7
3	32.5	31.8	31.7	36.2	33.5	31.5	34.9	35.6
4	33.2	31.7	30.9	35.7	35.6	33.7	36.9	37.2
5	34.5	32.6	31.2	34.9	36.5	34.4	37.5	37.6
6	35.1	33.5	30.9	33.8	35.8	35.2	36.9	38.1
7	36.2	35.2	31.7	36.2	37.6	34.5	37.9	39.1
HFD+5FU
0	23.4	23.2	26.5	30.9	27.3	22.3	21.7	30.4
1	26.3	25.7	29.3	32.1	28.7	25.3	24.1	32.8
2	28	26.7	30.9	33.7	30.9	38.2	25.4	31.8
3	28.7	27.6	30.7	34.2	31.8	38.9	27.5	33.4
4	29.1	28.3	30.7	35.2	32.8	39.4	29.2	35.2
5	30.8	29.4	32.1	36.4	33	39.4	30.4	36.6
6	31.2	30.8	32	35.9	34.5	38.7	32.2	38.8
7	36.3	35.7	38.4	39.2	37.1	42.2	35.1	42.6

## Sheet: Fig 1i
Fig 1i
CD	0.9	1.07	0.9	1.04	1.14	1.04	0.86	0.81
HFD	1.45	1.27	1.28	1.84	1.26	1.28	1.48	1.76
HFD+AmpB	1.35	1.28	1.39	1.4	1.1	1.37	0.96	1.33
HFD+FCZ	0.88	0.96	0.94	1.08	1.21	1.19	0.92	0.83
HFD+5FU	1.1	0.98	1.17	1.16	1.29	0.99	1.23	0.91

## Sheet: Fig 1j
Fig 1j
T-C	CD	3.64	3.37	3.47	3.81	3.66	3.41	3.28	3.76
	HFD	5.92	4.93	4.34	4.02	4.2	5.7	6	4.62
	HFD+AmpB	3.44	4.16	4.09	3.89	3.76	3.49	3.8	3.75
	HFD+FCZ	4.09	4.28	3.9	4.02	4.07	4.29	3.95	4.21
	HFD+5FU	3.87	4.04	4.08	3.68	4.17	4.39	3.71	4.14
LDL-C	CD	1.9	1.65	1.74	1.95	1.86	1.64	1.63	1.67
	HFD	2.02	2.27	2.11	2.29	2.17	2.56	2.43	2.52
	HFD+AmpB	2.22	1.96	2.26	1.92	1.98	2.23	1.92	2.25
	HFD+FCZ	1.94	2.18	2.09	2.17	2.07	2.17	1.91	2.16
	HFD+5FU	1.93	1.94	2.32	2.29	2.24	2.35	2.08	2.06
HDL-C	CD	1.41	1.02	1.17	1.02	1.42	1.5	1.12	1.01
	HFD	1.49	1.08	1.08	1.16	1.28	1.17	1.19	1.1
	HFD+AmpB	1.37	1.2	1.25	1.43	1.24	1.49	1.34	1.13
	HFD+FCZ	1.06	1.24	1.43	1.19	1.48	1.43	1.41	1.04
	HFD+5FU	1.17	1.29	1.25	1.25	1	1.48	1.4	1.4

[truncated: 53 more sheets: Fig 1k, Fig 1l, Fig 1m, Fig 1n, Fig 2a, Fig 2i, Fig 3a, Fig 3b, Fig 3c, Fig 3d, Fig 3e, Fig 3f, Fig 3g, Fig 3h, Fig 4a, Fig 4b, Fig 5a, Fig 5b, Fig 5c, Fig 5d …]
